# Supplementary material for: Grain shape is a factor affecting the stigma exsertion rate in rice
Source: Front Plant Sci. 2023 Jan 31;14:1087285. doi: 10.3389/fpls.2023.1087285 (PMC9927237; doi:10.3389/fpls.2023.1087285)
Supplement: Supplementary file 2 [file Table_1.xlsx]

## Sheet: Supplementary Table 1
Supplementary Table 1 Materials used to develop the maintainer line H211B
Line	Donor	Chr.	Gene or QTL	Phenotype	Substitution segment	Chromosomal position of substitution segments (kb)					Length of substitution segments (kb)
						P1	P2	P3	P4		Lmin	Lmax	Lest
W17-46-40-10-07-05	Ganxiangnuo	8	fgr	Fragrance	PSM394--RM515-PSM522-fgr-PSM525--RM210	18989.6	20286.3	20315.6	22474.6		29.243	3484.95	1757.09
W23-07-06-05-02-02	Lemont	11	qBLAST-11	Resistance to blast	RM2064--RM224-qBLAST-11-RM144-PSM176--End	27487.7	27673.3	28932.4	28932.4		1259.19	1444.74	1351.97
DSSL1	Ganxiangnuo	8	fgr	Fragrance	PSM394--RM515-PSM522-fgr-PSM525--RM210	18989.6	20286.3	20315.6	22474.6		29.243	3484.95	1757.09
	Lemont	11	qBLAST-11	Resistance to blast	RM2064--RM224-qBLAST-11-RM144-PSM176--End	27487.7	27673.3	28932.4	28932.4		1259.19	1444.74	1351.97
H131B	XieqingzaoB	1	rf3	Non-restoring fertility	PSM44--PSM12-RM86-RM1-B1-4-rf3-RM10340-ID1-24-RM10376--RM10436	2377.8	2607.43	6278.44	7158.55		3671.01	4780.75	4225.88
	IR64	3	OsMADS50	Early heading	PSM306--RM3202-OsMADS50-RM569-RM231--RM6301	381.02	810.957	2454.09	2652.36		1643.13	2271.34	1957.24
	American jasmine	3	gs3	Long grain	PSM377--PSM485-gs3-RM6146--RM3646	15391.8	16747.9	18682.6	21997.8		1934.7	6606.07	4270.39
	American jasmine	6	Wxt	Low amylose content	RM589--RM588-RM190-Wxt-RM587-RM225--RM115	1381.87	1612.4	3417.59	4183.75		1805.2	2801.88	2303.54
	XieqingzaoB	10	rf4	Non-restoring fertility	RM5756--RM304-RM5373-RM6100-rf4-ID174-RM25685--RM3773	18001.1	18727	19473	19966.6		745.92	1965.51	1355.72
H211B	XieqingzaoB	1	rf3	Non-restoring fertility	PSM44--PSM12-RM86-RM1-B1-4-rf3-RM10340-ID1-24-RM10376--RM10436	2377.8	2607.43	6278.44	7158.55		3671.01	4780.75	4225.88
	IR64	3	OsMADS50	Early heading	PSM306--RM3202-OsMADS50-RM569-RM231--RM6301	381.02	810.957	2454.09	2652.36		1643.13	2271.34	1957.24
	American jasmine	3	gs3	Long grain	PSM377--PSM485-gs3-RM6146--RM3646	15391.8	16747.9	18682.6	21997.8		1934.7	6606.07	4270.39
	American jasmine	6	Wxt	Low amylose content	RM589--RM588-RM190-Wxt-RM587-RM225--RM115	1381.87	1612.4	3417.59	4183.75		1805.2	2801.88	2303.54
	Ganxiangnuo	8	fgr	Fragrance	PSM394--RM515-PSM522-fgr-PSM525--RM210	18989.6	20286.3	20315.6	22474.6		29.243	3484.95	1757.09
	XieqingzaoB	10	rf4	Non-restoring fertility	RM5756--RM304-RM5373-RM6100-rf4-ID174-RM25685--RM3773	18001.1	18727	19473	19966.6		745.92	1965.51	1355.72
	Lemont	11	qBLAST-11	Resistance to blast	RM2064--RM224-qBLAST-11-RM144-PSM176--End	27487.7	27673.3	28932.4	28932.4		1259.19	1444.74	1351.97
kb, kilobase. Chr., chromosome. P2 and P3 are the marker positions of donor genotype at the front-end and after-end of the substitution segment, respectively. P1 and P4 are the marker positions of background genotype flanking out of the front-end and after-end of the substitution segment, respectively. Lmin, minimum length of substitution segments (kb) = P3 - P2; Lmax, maximum length of substitut…

## Sheet: Supplementary Table 2
Supplementary Table 2 Traits in HJX74, H131B and H211B
Maintainer line	Heading date (d)			Plant height (cm)			Grain number per panicle			Panicle length (cm)			Seed setting rate (% )			Grain length (mm)			Grain width (mm)			Thousand-grain weight (g)			The number of effective tillers per plant			Amylose content (%)			Percentage of grain chalkiness (%)			Stigma exsertion rate (%)
	2018 FCS	2018 SCS		2018 FCS	2018 SCS		2018 FCS	2018 SCS		2018 FCS	2018 SCS		2018 FCS	2018 SCS		2018 FCS	2018 SCS		2018 FCS	2018 SCS		2018 FCS	2018 SCS		2018 FCS	2018 SCS		2018 FCS	2018 SCS		2018 FCS	2018 SCS		2018 FCS	2018 SCS
HJX74	98.60±0.60 A	74.98±0.45 A		107.00±1.02 A	96.23±0.42 A		258.44±8.58 A	209.97±5.89 A		24.81±0.22 A	23.16±0.33 A		74.70±1.62 A	82.40±0.87 A		8.26±0.03 B	8.45±0.03 B		2.64±0.01 A	2.60±0.01 A		21.15±0.19 B	23.06±0.14 B		6.28±0.46 B	7.03±0.19 B		24.46±0.32 A	25.71±0.83 A		22.37±0.75 A	15.13±0.82 A		28.40±0.89 B	27.18±1.30 B
H131B	91.10±0.62 B	68.50±0.43 B		95.80±1.59 B	86.20±0.55 B		254.3±16.17 A	217.61±6.42 A		25.54±0.52 A	24.35±0.45 A		75.20±2.15 A	81.00±1.41 A		9.40±0.03 A	9.60±0.05 A		2.62±0.02 A	2.61±0.02 A		24.27±0.16 A	25.82±0.18 A		8.25±0.27 A	9.32±0.64 A		14.62±0.63 B	15.54±0.56 B		2.47±0.05 B	2.14±0.07 B		42.71±0.84 A	45.00±1.22 A
H211B	90.90±0.53 B	67.30±1.05 B		94.10±1.37 B	87.50±0.85 B		267.25±8.41 A	214.13±7.10 A		25.85±1.01 A	24.22±0.18 A		74.75±2.36 A	79.80±1.53 A		9.43±0.04 A	9.59±0.05 A		2.61±0.01 A	2.62±0.03 A		24.08±0.28 A	25.80±0.42 A		8.27±0.36 A	9.41±0.51 A		14.52±0.73 B	16.41±0.31 B		2.15±0.08 B	1.35±0.04 B		41.71±0.92 A	45.05±1.23 A
FCS, first cropping season. SCS, second cropping season. Data are shown as mean ± S.E.. Capital letters indicate the significance of differences at the 1% level using the Duncan test.

## Sheet: Supplementary Table 3
Supplementary Table 3 Materials used to develop the maintainer line H212B
Line	Donor	Chr.	Gene	Phenotype	Substitution segment	Chromosomal position of substitution segments (kb)					Length of substitution segments (kb)
						P1	P2	P3	P4		Lmin	Lmax	Lest
W12-11-22-03-03-163	IR58025B	3	gs3	Long grain	PSM377--PSM485-gs3-RM6146-RM3646--RM16	15391.8	16747.9	21997.8	23127.6		5249.9	7735.82	6492.86
W09-38-60-07-18-04	Basmati385	8	gw8	Narrow and long grain	RM210--RM80-RM502-gw8-PSM710-RM447-RM281-PSM396--End	22474.6	24481.4	28370.7	28370.7		3889.32	5896.14	4892.73
DSSL2	IR58025B	3	gs3	Long grain	PSM377--PSM485-gs3-RM6146-RM3646--RM16	15391.8	16747.9	21997.8	23127.6		5249.9	7735.82	6492.86
	Basmati385	8	gw8	Narrow and long grain	RM210--RM80-RM502-gw8-PSM710-RM447-RM281-PSM396--End	22474.6	24481.4	28370.7	28370.7		3889.32	5896.14	4892.73
H121B	XieqingzaoB	1	rf3	Non-restoring fertility	PSM44--PSM12-RM86-RM1-B1-4-rf3-RM10340-ID1-24-RM10376--RM10436	2377.8	2607.43	6278.44	7158.55		3671.01	4780.75	4225.88
	XieqingzaoB	7	Residual segment	No information	RM295--PSM139-PSM140-RM436-RM427-RM82-PSM142-PSM145-RM125--RM180	414.668	634.12	5480.48	5736.27		4846.36	5321.61	5083.98
	XieqingzaoB	10	Residual segment	No information	RM3590--RM474-RM222-PSM406-RM216--RM6646	1097.01	1819.82	5336.23	5710.89		3516.41	4613.87	4065.14
	XieqingzaoB	10	rf4	Non-restoring fertility	RM5756--RM304-RM5373-RM6100-rf4-ID174-RM25685--RM3773	18001.1	18727	19473	19966.6		745.92	1965.51	1355.72
H212B	XieqingzaoB	1	rf3	Non-restoring fertility	PSM44--PSM12-RM86-RM1-B1-4-rf3-RM10340-ID1-24-RM10376--RM10436	2377.8	2607.43	6278.44	7158.55		3671.01	4780.75	4225.88
	IR58025B	3	gs3	Long grain	PSM377--PSM485-gs3-RM6146-RM3646--RM16	15391.8	16747.9	21997.8	23127.6		5249.9	7735.82	6492.86
	Basmati385	8	gw8	Narrow and long grain	RM210--RM80-RM502-gw8-PSM710-RM447-RM281-PSM396--End	22474.6	24481.4	28370.7	28370.7		3889.32	5896.14	4892.73
	XieqingzaoB	10	rf4	Non-restoring fertility	RM5756--RM304-RM5373-RM6100-rf4-ID174-RM25685--RM3773	18001.1	18727	19473	19966.6		745.92	1965.51	1355.72
kb, kilobase. Chr., chromosome. P2 and P3 are the marker positions of donor genotype at the front-end and after-end of the substitution segment, respectively. P1 and P4 are the marker positions of background genotype flanking out of the front-end and after-end of the substitution segment, respectively. Lmin, minimum length of substitution segments (kb) = P3 - P2; Lmax, maximum length of substitut…

## Sheet: Supplementary Table 4
Supplementary Table 4 Traits in HJX74, H121B and H212B
Maintainer line	Heading date (d)			Plant height (cm)			Grain number per panicle			Panicle length (cm)			Seed setting rate (% )			Grain length (mm)			Grain width (mm)			Thousand-grain weight (g)			The number of effective tillers per plant			Amylose content (%)			Percentage of grain chalkiness (%)			Stigma exsertion rate (%)
	2018 FCS	2018 SCS		2018 FCS	2018 SCS		2018 FCS	2018 SCS		2018 FCS	2018 SCS		2018 FCS	2018 SCS		2018 FCS	2018 SCS		2018 FCS	2018 SCS		2018 FCS	2018 SCS		2018 FCS	2018 SCS		2018 FCS	2018 SCS		2018 FCS	2018 SCS		2018 FCS	2018 SCS
HJX74	98.60±0.60 A	74.98±0.45 A		107.00±1.02 A	96.23±0.42 A		258.44±8.58 A	209.97±5.89 A		24.81±0.22 A	23.16±0.33 A		74.70±1.62 A	82.40±0.87 A		8.26±0.03 B	8.45±0.03 B		2.64±0.01 A	2.60±0.01 A		21.15±0.19 A	23.06±0.14 A		6.28±0.46 B	7.03±0.19 B		24.46±0.32 A	25.71±0.83 A		22.37±0.75 A	15.13±0.82 A		28.40±0.89 B	27.18±1.30 B
H121B	99.90±0.60 A	75.10±0.35 A		105.90±0.55 A	98.20±0.59 A		264.87±9.39 A	225.04±5.08 A		24.55±0.43 A	23.79±0.36 A		75.60±2.46 A	79.20±2.35 A		8.37±0.04 B	8.46±0.02 B		2.61±0.01 A	2.62±0.01 A		21.34±0.58 A	22.86±0.15 A		6.68±0.32 B	7.72±0.51 B		24.51±0.42 A	24.83±0.75 A		23.78±0.33 A	16.42±0.45 A		29.71±1.39 B	25.17±1.75 B
H212B	98.81±0.63 A	75.56±0.92 A		106.24±1.51 A	97.35±1.21 A		278.62±5.62 A	226.58±8.25 A		24.58±0.68 A	23.69±0.47 A		76.32±1.58 A	79.51±2.35 A		9.28±0.11 A	9.34±0.08 A		2.44±0.01 B	2.42±0.02 B		18.25±0.14 B	19.15±0.13 B		7.60±0.21 A	8.36±0.72 A		24.13±0.55 A	25.92±0.47 A		19.52±0.61 B	12.34±0.66 B		52.93±2.57 A	56.99±1.04 A
FCS, first cropping season. SCS, second cropping season. Data are shown as mean ± S.E.. Capital letters indicate the significance of differences at the 1% level using the Duncan test.

## Sheet: Supplementary Table 5
Supplementary Table 5 Substitution segments carrying genes for grain shape in SSSLs
SSSL	Donor	Chr.	Target gene	Target trait	Substitution segment	Chromosomal position of substitution segments (kb)					Length of substitution segments (kb)
						P1	P2	P3	P4		Lmin	Lmax	Lest
W02-08-08-08-01	Amol3	3	gs3	Long grain	PSM377--PSM485-gs3-RM6146-RM3646-RM16--PSM380	15391.8	16747.9	23127.6	26232.6		6379.66	10840.8	8610.24
W07-07-02-03-02	Suyunuo	5	gw5	Short and wide grain	RM574--RM437-PSM362-RM194-gw5-PSM363-RM289--RM516	3450.9	3876.22	7807.8	8304.2		3931.58	4853.3	4392.44
W23-19-06-07-19-03	Lemont	7	GW7	Narrow and long grain	PSM336--PSM353-RM505-GW7-RM234--RM118	22746.1	23790.6	25473.7	26637.6		1683.05	3891.45	2787.25
W09-38-60-07-18-04	Basmati385	8	gw8	Narrow and long grain	RM210--RM80-RM502-gw8-PSM710-RM447-RM281-PSM396--End	22474.6	24481.4	28370.7	28370.7		3889.32	5896.14	4892.73
kb, kilobase. Chr., chromosome. SSSL, single segment substitution line. P2 and P3 are the marker positions of donor genotype at the front and end of the substitution segments, respectively. P1 and P4 are the marker positions of background genotype flanking the substitution segments, respectively. Lmin, minimum length of substitution segment (kb) = P3 - P2; Lmax, maximum length of substitution seg…

## Sheet: Supplementary Table 6
Supplementary Table 6 Grain shape and stigma exsertion rate in SSSLs carrying the genes for grain shape
Line	SSSL	Target gene		Grain length (mm)			Grain width (mm)			Ratio of length to width in grain			Stigma exsertion rate (%)
				2019 FCS	2019 SCS		2019 FCS	2019 SCS		2019 FCS	2019 SCS		2019 FCS	2019 SCS
HJX74	-	-		8.31±0.02 D	8.44±0.05 D		2.56±0.01 B	2.54±0.02 B		3.25±0.02 C	3.32±0.04 C		27.34±1.22 C	29.28±1.52 C
SSSL-gs3	W02-08-08-08-01	gs3		9.73±0.07 A	9.80±0.07 A		2.55±0.02 B	2.55±0.02 B		3.83±0.05 A	3.85±0.04 A		48.23±1.50 A	46.23±1.25 A
SSSL-gw5	W07-07-02-03-02	gw5		7.76±0.04 E	7.81±0.03 E		2.88±0.02 A	2.87±0.02 A		2.70±0.02 D	2.73±0.02 D		21.16±1.92 D	24.85±1.33 D
SSSL-GW7	W23-19-06-07-19-03	GW7		9.28±0.07 B	9.29±0.04 B		2.46±0.02 BC	2.47±0.02 BC		3.78±0.03 AB	3.77±0.03 AB		46.02±1.76 A	45.27±1.51 A
SSSL-gw8	W09-38-60-07-18-04	gw8		8.75±0.05 C	8.82±0.05 C		2.40±0.02 C	2.41±0.02 C		3.65±0.03 B	3.68±0.04 B		39.60±1.68 B	41.92±1.70 B
FCS, first cropping season. SCS, second cropping season. SSSL, single segment substitution line. Data are shown as mean ± S.E.. Capital letters indicate the significance of differences at the 1% level using the Duncan test.

## Sheet: Supplementary Table 7
Supplementary Table 7 Substitution segments carrying the genes for grain shape in pyramiding lines (PLs)
Pyramiding line	Donor SSSL	Chr.	Gene	Substitution segment	Chromosomal position of substitution segments (kb)					Length of substitution segments (kb)
					P1	P2	P3	P4		Lmin	Lmax	Lest
PL-gs3/gw5	W02-08-08-08-01	3	gs3	PSM377--PSM485-gs3-RM6146-RM3646-RM16--PSM380	15391.8	16747.9	23127.6	26232.6		6379.66	10840.8	8610.24
	W07-07-02-03-02	5	gw5	RM574--RM437-PSM362-RM194-gw5-PSM363-RM289--RM516	3450.9	3876.22	7807.8	8304.2		3931.58	4853.3	4392.44
PL-gs3/GW7	W02-08-08-08-01	3	gs3	PSM377--PSM485-gs3-RM6146-RM3646-RM16--PSM380	15391.8	16747.9	23127.6	26232.6		6379.66	10840.8	8610.24
	W23-19-06-07-19-03	7	GW7	PSM336--PSM353-RM505-GW7-RM234--RM118	22746.1	23790.6	25473.7	26637.6		1683.05	3891.45	2787.25
PL-gs3/gw8	W02-08-08-08-01	3	gs3	PSM377--PSM485-gs3-RM6146-RM3646-RM16--PSM380	15391.8	16747.9	23127.6	26232.6		6379.66	10840.8	8610.24
	W09-38-60-07-18-04	8	gw8	RM210--RM80-RM502-gw8-PSM710-RM447-RM281-PSM396--End	22474.6	24481.4	28370.7	28370.7		3889.32	5896.14	4892.73
PL-gw5/GW7	W07-07-02-03-02	5	gw5	RM574--RM437-PSM362-RM194-gw5-PSM363-RM289--RM516	3450.9	3876.22	7807.8	8304.2		3931.58	4853.3	4392.44
	W23-19-06-07-19-03	7	GW7	PSM336--PSM353-RM505-GW7-RM234--RM118	22746.1	23790.6	25473.7	26637.6		1683.05	3891.45	2787.25
PL-gw5/gw8	W07-07-02-03-02	5	gw5	RM574--RM437-PSM362-RM194-gw5-PSM363-RM289--RM516	3450.9	3876.22	7807.8	8304.2		3931.58	4853.3	4392.44
	W09-38-60-07-18-04	8	gw8	RM210--RM80-RM502-gw8-PSM710-RM447-RM281-PSM396--End	22474.6	24481.4	28370.7	28370.7		3889.32	5896.14	4892.73
PL-GW7/gw8	W23-19-06-07-19-03	7	GW7	PSM336--PSM353-RM505-GW7-RM234--RM118	22746.1	23790.6	25473.7	26637.6		1683.05	3891.45	2787.25
	W09-38-60-07-18-04	8	gw8	RM210--RM80-RM502-gw8-PSM710-RM447-RM281-PSM396--End	22474.6	24481.4	28370.7	28370.7		3889.32	5896.14	4892.73
PL-gs3/gw5/GW7	W02-08-08-08-01	3	gs3	PSM377--PSM485-gs3-RM6146-RM3646-RM16--PSM380	15391.8	16747.9	23127.6	26232.6		6379.66	10840.8	8610.24
	W07-07-02-03-02	5	gw5	RM574--RM437-PSM362-RM194-gw5-PSM363-RM289--RM516	3450.9	3876.22	7807.8	8304.2		3931.58	4853.3	4392.44
	W23-19-06-07-19-03	7	GW7	PSM336--PSM353-RM505-GW7-RM234--RM118	22746.1	23790.6	25473.7	26637.6		1683.05	3891.45	2787.25
PL-gs3/gw5/gw8	W02-08-08-08-01	3	gs3	PSM377--PSM485-gs3-RM6146-RM3646-RM16--PSM380	15391.8	16747.9	23127.6	26232.6		6379.66	10840.8	8610.24
	W07-07-02-03-02	5	gw5	RM574--RM437-PSM362-RM194-gw5-PSM363-RM289--RM516	3450.9	3876.22	7807.8	8304.2		3931.58	4853.3	4392.44
	W09-38-60-07-18-04	8	gw8	RM210--RM80-RM502-gw8-PSM710-RM447-RM281-PSM396--End	22474.6	24481.4	28370.7	28370.7		3889.32	5896.14	4892.73
PL-gs3/GW7/gw8	W02-08-08-08-01	3	gs3	PSM377--PSM485-gs3-RM6146-RM3646-RM16--PSM380	15391.8	16747.9	23127.6	26232.6		6379.66	10840.8	8610.24
	W23-19-06-07-19-03	7	GW7	PSM336--PSM353-RM505-GW7-RM234--RM118	22746.1	23790.6	25473.7	26637.6		1683.05	3891.45	2787.25
	W09-38-60-07-18-04	8	gw8	RM210--RM80-RM502-gw8-PSM710-RM447-RM281-PSM396--End	22474.6	24481.4	28370.7	28370.7		3889.32	5896.14	4892.73
PL-gw5/GW7/gw8	W07-07-02-03-02	5	gw5	RM574--RM437-PSM362-RM194-gw5-PSM363-RM289--RM516	3450.9	3876.22	7807.8	8304.2		3931.58	4853.3	4392.44
	W23-19-06-07-19-03	7	GW7	PSM336--PSM353-RM505-GW7-RM234--RM118	22746.1	23790.6	25473.7	26637.6		1683.05	3891.45	2787.25
	W09-38-60-07-18-04	8	gw8	RM210--RM80-RM502-gw8-PSM710-RM447-RM281-PSM396--End	22474.6	24481.4	28370.7	28370.7		3889.32	5896.14	4892.73
PL-gs3/gw5/GW7/gw8	W02-08-08-08-01	3	gs3	PSM377--PSM485-gs3-RM6146-RM3646-RM16--PSM380	15391.8	16747.9	23127.6	26232.6		6379.66	10840.8	8610.24
	W07-07-02-03-02	5	gw5	RM574--RM437-PSM362-RM194-gw5-PSM363-RM289--RM516	3450.9	3876.22	7807.8	8304.2		3931.58	4853.3	4392.44
	W23-19-06-07-19-03	7	GW7	PSM336--PSM353-RM505-GW7-RM234--RM118	22746.1	23790.6	25473.7	26637.6		1683.05	3891.45	2787.25
	W09-38-60-07-18-04	8	gw8	RM210--RM80-RM502-gw8-PSM710-RM447-RM281-PSM396--End	22474.6	24481.4	28370.7	28370.7		3889.32	5896.14	4892.73
kb, kilobase. Chr., chromosome. P2 and P3 are the marker positions of donor genotype at the front and end of the substitution segments, respectively. P1 and P4 are the marker positions of background genotype flanking the substitution segments, respectively. Lmin, minimum length of substitution segments (kb) = P3 - P2; Lmax, maximum length of substitution segments (kb) = P4 - P1; Lest, estimated l…

## Sheet: Supplementary Table 8
Supplementary Table 8 Grain shape and stigma exsertion rate in pyramiding lines (PLs) carrying the genes for grain shape
Pyramiding line	Grain length (mm)			Grain width (mm)			Ratio of length to width in grain			Stigma exsertion rate (%)
	2019 FCS	2019 SCS		2019 FCS	2019 SCS		2019 FCS	2019 SCS		2019 FCS	2019 SCS
HJX74	8.31±0.03 F	8.44±0.03 F		2.56±0.01 CD	2.54±0.01 CDE		3.25±0.02 E	3.32±0.04 E		27.34±1.22 E	29.28±1.52 E
PL-gs3/gw5	9.07±0.06 E	9.01±0.05 E		2.90±0.02 A	2.90±0.02 A		3.13±0.03 E	3.11±0.03 F		19.23±1.10 F	20.69±1.03 GH
PL-gs3/GW7	10.16±0.06 C	10.17±0.06 C		2.41±0.02 EF	2.40±0.02 FG		4.22±0.05 B	4.24±0.04 B		64.01±1.50 B	62.19±0.94 B
PL-gs3/gw8	9.62±0.06 D	9.52±0.07 D		2.39±0.03 F	2.38±0.03 G		4.04±0.05 C	4.02±0.07 C		59.18±2.05 B	61.38±1.56 B
PL-gw5/GW7	7.89±0.04 G	7.86±0.04 G		2.85±0.03 A	2.87±0.02 A		2.78±0.03 F	2.74±0.02 G		18.77±0.92 F	19.29±1.12 H
PL-gw5/gw8	8.29±0.04 F	8.28±0.05 F		2.53±0.03 CD	2.51±0.02 EF		3.29±0.03 E	3.31±0.03 E		26.07±1.23 E	23.99±0.62 FG
PL-GW7/gw8	8.85±0.04 E	8.86±0.05 E		2.41±0.02 EF	2.41±0.03 FG		3.68±0.03 D	3.69±0.04 D		43.38±3.25 C	45.65±1.24 C
PL-gs3/gw5/GW7	9.40±0.06 D	9.46±0.08 D		2.67±0.01 B	2.64±0.02 BC		3.53±0.02 D	3.59±0.03 D		35.37±1.19 D	33.85±0.82 D
PL-gs3/gw5/gw8	9.52±0.07 D	9.46±0.04 D		2.68±0.02 B	2.67±0.02 B		3.56±0.03 D	3.56±0.03 D		39.75±1.85 CD	37.28±1.10 D
PL-gs3/GW7/gw8	10.94±0.09 A	10.92±0.09 A		2.10±0.03 G	2.10±0.03 H		5.24±0.08 A	5.23±0.07 A		73.20±0.80 A	76.04±1.03 A
PL-gw5/GW7/gw8	8.21±0.03 F	8.23±0.03 F		2.62±0.01 BC	2.62±0.02 BCD		3.14±0.02 E	3.15±0.03 EF		24.39±1.29 EF	25.67±0.78 EF
PL-gs3/gw5/GW7/gw8	10.63±0.07 B	10.55±0.06 B		2.50±0.02 DE	2.53±0.02 DE		4.26±0.04 B	4.18±0.04 BC		58.45±1.05 B	60.55±0.76 B
FCS, first cropping season. SCS, second cropping season. Data are shown as mean ± S.E.. Capital letters indicate the significance of differences at the 1% level using the Duncan test.

## Sheet: Supplementary Table 9
Supplementary Table 9 Stigma shape in the lines carrying the genes for grain shape
Line	Stigma length (mm)			Stigma width (mm)			Ratio of length to width in stigma
	2019 FCS	2019 SCS		2019 FCS	2019 SCS		2019 FCS	2019 SCS
HJX74	1.94±0.022 F	1.91±0.014 H		0.43±0.009 BC	0.44±0.004 B		4.50±0.145 GH	4.30±0.041 H
SSSL-gs3	2.19±0.003 D	2.21±0.011 E		0.43±0.007 BC	0.43±0.007 BC		5.05±0.086 EF	5.11±0.055 EFG
SSSL-gw5	1.80±0.004 G	1.75±0.010 J		0.46±0.008 A	0.47±0.007 A		3.91±0.067 I	3.75±0.057 I
SSSL-GW7	1.96±0.006 F	1.99±0.007 G		0.40±0.008 EF	0.37±0.003 E		4.92±0.089 F	5.36±0.041 DE
SSSL-gw8	2.27±0.004 C	2.28±0.007 CD		0.36±0.004 G	0.36±0.007 E		6.31±0.063 A	6.39±0.112 A
PL-gs3/gw5	2.19±0.005 D	2.35±0.012 B		0.44±0.005 AB	0.48±0.002 A		4.98±0.057 EF	4.89±0.006 G
PL-gs3/GW7	2.35±0.004 B	2.23±0.008 E		0.42±0.005 BCD	0.43±0.006 BC		5.54±0.075 CD	5.20±0.07 EF
PL-gs3/gw8	2.42±0.026 A	2.24±0.009 DE		0.38±0.008 FG	0.37±0.007 E		6.39±0.062 A	5.98±0.132 C
PL-gw5/GW7	1.79±0.005 G	1.82±0.010 I		0.41±0.007 DE	0.42±0.005 C		4.43±0.078 H	4.35±0.032 H
PL-gw5/gw8	1.98±0.005 F	1.97±0.004 G		0.42±0.003 BCDE	0.44±0.004 B		4.76±0.042 FG	4.47±0.045 H
PL-GW7/gw8	2.34±0.007 B	2.37±0.008 B		0.40±0.004 EF	0.37±0.004 E		5.88±0.078 B	6.36±0.083 AB
PL-gs3/gw5/GW7	2.25±0.010 C	2.29±0.005 C		0.43±0.005 BCD	0.41±0.002 CD		5.27±0.062 DE	5.56±0.038 D
PL-gs3/gw5/gw8	2.22±0.001 CD	2.28±0.005 CD		0.37±0.004 G	0.37±0.005 E		5.94±0.062 B	6.10±0.084 BC
PL-gs3/GW7/gw8	2.35±0.004 B	2.28±0.012 CD		0.37±0.004 G	0.38±0.005 E		6.45±0.074 A	6.08±0.079 C
PL-gw5/GW7/gw8	2.05±0.002 E	2.05±0.009 F		0.41±0.001 CDE	0.41±0.004 CD		5.01±0.007 EF	4.98±0.039 FG
PL-gs3/gw5/GW7/gw8	2.36±0.025 B	2.46±0.004 A		0.41±0.004 CDE	0.40±0.002 D		5.70±0.082 BC	6.17±0.024 ABC
FCS, first cropping season. SCS, second cropping season. SSSL, single segment substitution line. PL, pyramiding line. Data are shown as mean ± S.E.. Capital letters indicate the significance of differences at the 1% level using the Duncan test.
